# Supplementary material for: Model reduction in mathematical pharmacology: Integration, reduction and linking of PBPK and systems biology models
Source: J Pharmacokinet Pharmacodyn. 2018 Mar 26;45(4):537–55. doi: 10.1007/s10928-018-9584-y (PMC6061126; doi:10.1007/s10928-018-9584-y)
Supplement: Supplementary file 2 — Electronic supplementary material 2 (ZIP 61 kb) [file 10928_2018_9584_MOESM2_ESM.zip]

Archive with 65 entries (63 files):
- ERK Activation Reduction Files/
- ERK Activation Reduction Files/Conservation Relations.mat
- ERK Activation Reduction Files/Conserved Species Selected for Elimination.mat
- ERK Activation Reduction Files/Differential Equations (Original).mat
- ERK Activation Reduction Files/Initial Conditions (Original).mat
- ERK Activation Reduction Files/Lumped Differential Equations (11 dimensional).mat
- ERK Activation Reduction Files/Lumped Initial Conditions.mat
- ERK Activation Reduction Files/Lumping Matrices/
- ERK Activation Reduction Files/Lumping Matrices/M1.mat
- ERK Activation Reduction Files/Lumping Matrices/M10.mat
- ERK Activation Reduction Files/Lumping Matrices/M11.mat
- ERK Activation Reduction Files/Lumping Matrices/M12.mat
- ERK Activation Reduction Files/Lumping Matrices/M13.mat
- ERK Activation Reduction Files/Lumping Matrices/M14.mat
- ERK Activation Reduction Files/Lumping Matrices/M15.mat
- ERK Activation Reduction Files/Lumping Matrices/M16.mat
- ERK Activation Reduction Files/Lumping Matrices/M17.mat
- ERK Activation Reduction Files/Lumping Matrices/M18.mat
- ERK Activation Reduction Files/Lumping Matrices/M19.mat
- ERK Activation Reduction Files/Lumping Matrices/M2.mat
- ERK Activation Reduction Files/Lumping Matrices/M20.mat
- ERK Activation Reduction Files/Lumping Matrices/M21.mat
- ERK Activation Reduction Files/Lumping Matrices/M22.mat
- ERK Activation Reduction Files/Lumping Matrices/M23.mat
- ERK Activation Reduction Files/Lumping Matrices/M24.mat
- ERK Activation Reduction Files/Lumping Matrices/M25.mat
- ERK Activation Reduction Files/Lumping Matrices/M3.mat
- ERK Activation Reduction Files/Lumping Matrices/M30.mat
- ERK Activation Reduction Files/Lumping Matrices/M4.mat
- ERK Activation Reduction Files/Lumping Matrices/M40.mat
- ERK Activation Reduction Files/Lumping Matrices/M5.mat
- ERK Activation Reduction Files/Lumping Matrices/M50.mat
- ERK Activation Reduction Files/Lumping Matrices/M6.mat
- ERK Activation Reduction Files/Lumping Matrices/M7.mat
- ERK Activation Reduction Files/Lumping Matrices/M8.mat
- ERK Activation Reduction Files/Lumping Matrices/M9.mat
- ERK Activation Reduction Files/Lumping Matrices/Mbar1.mat
- ERK Activation Reduction Files/Lumping Matrices/Mbar10.mat
- ERK Activation Reduction Files/Lumping Matrices/Mbar11.mat
- ERK Activation Reduction Files/Lumping Matrices/Mbar12.mat
- ERK Activation Reduction Files/Lumping Matrices/Mbar13.mat
- ERK Activation Reduction Files/Lumping Matrices/Mbar14.mat
- ERK Activation Reduction Files/Lumping Matrices/Mbar15.mat
- ERK Activation Reduction Files/Lumping Matrices/Mbar16.mat
- ERK Activation Reduction Files/Lumping Matrices/Mbar17.mat
- ERK Activation Reduction Files/Lumping Matrices/Mbar18.mat
- ERK Activation Reduction Files/Lumping Matrices/Mbar19.mat
- ERK Activation Reduction Files/Lumping Matrices/Mbar2.mat
- ERK Activation Reduction Files/Lumping Matrices/Mbar20.mat
- ERK Activation Reduction Files/Lumping Matrices/Mbar21.mat
- ERK Activation Reduction Files/Lumping Matrices/Mbar22.mat
- ERK Activation Reduction Files/Lumping Matrices/Mbar23.mat
- ERK Activation Reduction Files/Lumping Matrices/Mbar24.mat
- ERK Activation Reduction Files/Lumping Matrices/Mbar25.mat
- ERK Activation Reduction Files/Lumping Matrices/Mbar3.mat
- ERK Activation Reduction Files/Lumping Matrices/Mbar30.mat
- ERK Activation Reduction Files/Lumping Matrices/Mbar4.mat
- ERK Activation Reduction Files/Lumping Matrices/Mbar40.mat
- ERK Activation Reduction Files/Lumping Matrices/Mbar5.mat
- ERK Activation Reduction Files/Lumping Matrices/Mbar50.mat
- ERK Activation Reduction Files/Lumping Matrices/Mbar6.mat
- ERK Activation Reduction Files/Lumping Matrices/Mbar7.mat
- ERK Activation Reduction Files/Lumping Matrices/Mbar8.mat
- ERK Activation Reduction Files/Lumping Matrices/Mbar9.mat
- ERK Activation Reduction Files/Species Names.mat
